# Supplementary material for: Visomitin Attenuates Pathological Bone Loss by Reprogramming Osteoclast Metabolism via the STAT3/LDHB Axis
Source: Research (Wash D C). 2025 Jul 22;8:0784. doi: 10.34133/research.0784 (PMC12280330; doi:10.34133/research.0784)
Supplement: Supplementary 1 — Figs. S1 to S7 Tables S1 and S2 [file research.0784.f1.zip]

Archive with 3 entries (3 files):
- Figure Legends.docx
- TABLE S1.docx
- TABLE S2.docx
